# Supplementary material for: Caging giants: Characterizing the molecular mechanisms of neutrophil swarming against Candida albicans hyphae
Source: J Leukoc Biol. 2025 Jun 6;117(7):qiaf082. doi: 10.1093/jleuko/qiaf082 (PMC12256248; doi:10.1093/jleuko/qiaf082)
Supplement: qiaf082_Supplementary_Data [file qiaf082_supplementary_data.zip]

Archive with 4 entries (4 files):
- Supplemental Information v3.pdf
- Supplemental Movie S1.mp4
- Supplemental Movie S2.mp4
- Supplemental Movie S3.mp4
